# Supplementary material for: A Collagen-Mimetic Organic-Inorganic Hydrogel for Cartilage Engineering
Source: Gels. 2021 Jun 15;7(2):73. doi: 10.3390/gels7020073 (PMC8293055; doi:10.3390/gels7020073)
Supplement: Supplementary file 1 [file gels-07-00073-s001.zip]

Archive with 1 entries (1 files):
- gels-1248430-supplementary.pdf
